# Supplementary material for: More than 2500 years of oil exposure shape sediment microbiomes with the potential for syntrophic degradation of hydrocarbons linked to methanogenesis
Source: Microbiome. 2017 Sep 11;5:118. doi: 10.1186/s40168-017-0337-8 (PMC5594585; doi:10.1186/s40168-017-0337-8)
Supplement: Supplementary file 2 — Selected genes quantified in Keri Lake metagenomes. The gene subunits and the corresponding Uniprot entries of the protein sequences included in each database are listed. (XLS 47 kb) [file 40168_2017_337_MOESM2_ESM.xls]

## Sheet: Sheet1
Pathway	Gene name	Protein name	Entries
Anaerobic Hydrocarbon Degradation	abcAD	anaerobic benzene carboxylase	D8WWP8, D8WWP7
	ald/aor6	benzaldehyde dehydrogenase	Q5P030, K0NHX8
	ancA	anaerobic naphthalene carboxylase	E1YIX0
	apc12345	acetophenone carboxylase	Q5P5G2, Q5P5G3, Q5P5G4, Q5P5G5
	assK	AMP-dependent CoA ligase/synthetase	B8FFM9
	bal	benzoylacetate-CoA ligase	Q5P5G7
	bbsAB	benzoylsuccinyl-CoA thiolase	Q5P683, Q5P684, K0NF62, K0NF63, K0N2E7, Q39VG2, Q39VG1, I6LHV7, I6LHV6, Q9KJF4
	bbsCD	2-[hydroxy(phenyl)methyl]succinyl-CoA	Q5P685, Q5P686, K0N2F4, K0NCD9, Q39VG0, Q39VF9, I6LHV5, I6LHV4, Q9KJF2, Q9KJF1
	bbsEF	benzylsuccinate CoA-transferase	Q5P687, Q5P688, K0NC23, K0NH37, Q39VG9, Q39VG8, I6LHV3, I6LHV2, Q9KJF0, Q9KJE9
	bbsG	benzylsuccinyl-CoA dehydrogenase	Q5P690, K0NF66, Q39VG7, I6LHV0, Q9KJE8,
	bbsH	phenylitaconyl-CoA hydratase	Q5P691, K0N2F8, Q39VG6, I6LHU9, Q9KJE7
	bclA/bzdA/hbaA	benzoate-CoA ligase	Q5P4T8, Q5P0M7, K0NIT4, Q68VK7, Q53005, Q8GQN9, Q39TQ2,
	bcrABCD/bamBC/ badDEFG/bzdNOPQ	benzoyl-CoA reductase	Q5P0N7, Q5P0N9, Q5P0P0, Q5P0N8, K0N372, K0NFR7, Q39TV8, Q39TV9, O87876, O87875, O87874, O87877, Q6NC17, G3XCQ6, G3XCQ7, Q6NC14, Q68VM0, Q68VL9, Q68VL8, Q68VL7
	bisAB	4-isopropylbenzylsuccinyl-CoA thiolase	A0A096ZNX8, A0A096ZNY0
	bisCD	2-[hydroxy-4-isopropylphenylmethyl]succinyl-CoA dehydrogenase	A0A096ZNY5, A0A096ZP06
	bisEF	succinyl-CoA:R-4-isopropylbenzylsuccinate CoA-transferase	A0A096ZNY4, A0A096ZNY6
	bisG	R-4-isopropylbenzylsuccinyl-CoA dehydrogenase	A0A096ZNY3
	bisH	E-4-isopropylphenylitaconyl-CoA hydratase	A0A096ZP09
	bssABC	benzylsuccinate synthase	Q5P6A2, Q5P6A1, Q5P6A3, K0NCD2, K0N2E2, K0NC20, Q39VF1, Q39VF2, Q39VF0, I6LHT8, I6LHT9, O87943, O87944, O87942
	cmdABC	p-cymene dehydrogenase	A0A096ZNW8, A0A096ZNX0, A0A096ZNX1
	dch/bamR	(di)enoyl-CoA hydratase	Q5P0N1, K0NPB9, Q39TP5, O87873, D8EZY7
	ebdABC	ethylbenzene dehydrogenase	Q5P5I0, Q5P5I1, Q5P5I2
	had/bamQ	6-hydroxycyclohex-1-ene-1-carboxyl-CoA	Q5P0N0, K0NFR9, Q39TP4, O87871, D8EZY5
	hbsABC	hydroxybenzylsuccinate synthase	K0ND30, K0NFX4, K0N3F9, K0NCS2
	hcrABC/hbaBCD	4-hydroxybenzoyl-CoA reductase	Q5P3F3, Q5P3F4, Q5P3F2, K0N6X6, K0NM32, K0NNT3, K0NF27, K0N710, K0NQ86, K0NFN4, K0NIW2, K0NCP9, G3XCP9, Q6NC04, G3XCQ8, O33819, O33820, O33818
	iad	4-isopropylbenzaldehyde dehydrogenase	A0A096ZNZ3
	ibl	4-isopropylbenzoate-CoA ligase	A0A096ZNX7
	ibsABC	4-isopropylbenzylsuccinate synthase	A0A096ZNX3, A0A096ZP03, A0A096ZNX6
	iod	4-isopropylbenzyl alcohol dehydrogenase	A0A096ZNX2
	masCDE/assABC	1-methylalkylsuccinate synthase	B8FEM4, B8FF75, B8FEM2, B8FF76, B8FEM3, B8FF74, A9J4K2, A9J4K4, A9J4K6
	nmsABC	naphthyl-2-methylsuccinate synthase	B0CLU5, D2XBH8, D2XBH7, D2XBH9
	oah/bamA	6-oxocyclohex-1-ene-1-carbonyl-CoA hydrolase	Q5P0M9, K0NCL4, Q39TV7, O87872, A0A0K1J3U9, D8EZY6
	pchCF/pcmGIJ	4-cresol dehydrogenase [hydroxylating]	P09787, P09788, Q39TS0, Q39TS2, Q39TR9
	ped	(S)-1-phenylethanol dehydrogenase	Q5P5I4
	ppcABCD	phenylphosphate carboxylase	Q5P480, Q5P478, Q5P479, Q5P481, A0A0K1J728, A0A0K1J7P1, A0A0K1J751, A0A0K1J7P8
	ppsABC	phenylphosphate synthetase	Q5NZV7, Q5NZV6, Q5P477, K0NIV5, K0N6Z6, K0N705
	tioL	predicted thiolase	Q5P8S8
	xccAC	4-hydroxyacetophenone carboxylase	Q5P8S3, Q5P8S2
TCA cycle	acnAB	aconitate hydratase	Q2RNJ0, Q2RHA7, Q46EK0, Q97Z42, Q9I2V5, Q9I3F5, O53166, Q39UD3, Q39WW6, K0NI94, Q5P0Q1, Q5P0Q2, Q6NDA7, A0A0K1J7R6, A0A0K1J8D5
	fumABC	fumarate hydratase	Q2RSG6, Q2RS89, Q3AG01, Q3AG00, Q2RG69, Q2RJ02, Q46FD4, Q469V5, Q469V4, P39461, Q51404, Q9I587, P9WN93, Q39SI5, K0ND45, Q5P387, Q5P8Y9, Q6NA57, Q6N440, Q6N319, A0A0K1J3H7, A0A0K1JB94
	citA/gltA	citrate synthase	Q2RTZ5, Q2RJF3, Q46EJ9, P80148, P14165, I6Y9Q3, P9WPD5, P9WPD3, Q39S67, K0NKI0, K0N7F6, Q5NYB7, Q6N5R4, A0A0K1J5E4
	icd/idh	isocitrate dehydrogenase [NADP]	Q2RXI4, Q3AD31, Q2RJT1, Q46ET9, Q97WN0, Q9I0L5, P9WKL1, O53611, Q39VY1, K0NFD7, Q5P804, Q5P803, Q6N360, A0A0K1J986, A0A0K1J8V1,
	korAB	2-oxoglutarate ferredoxin oxidoreductase	Q2RQS6, Q2RQS7, Q2RH07, Q2RH06, Q2RH05, O53182, O53181, K0N453, K0NEW0, K0NQE4, K0NMM4, K0NGD4, K0N617, K0NIB4, K0NAU1, O87870, Q8RJQ9, Q6NAF9, Q6NAF8, A0A0K1J7T1, A0A0K1J873
	mdh/mqo	malate dehydrogenase	Q2RV34, Q2RLF4, Q46BQ2, Q97VN4, Q9HYF4, Q9HVF1, P9WK13, P9WJP5, Q39VY0, K0NJD8, K0NHZ0, Q5NYA9, P80458, Q6NA55, A0A0K1J4S8
	frdABCD/sdhABCD	succinate dehydrogenase	Q2RV39, Q2RV40, Q2RV42, Q2RV41, Q3AFZ9, Q3AFZ8, Q3ACD2, Q97W79, Q97W78, Q97W77, Q97W76, Q9I3D5, Q9I3D4, Q9I3D7, Q9I3D6, P9WN91, P9WN89, P9WNB7, P9WNB5, O53370, O53371, O53368, O53369, Q39YX1, Q39YX0, Q39T03, Q39T04, Q39T02, K0NH45, K0NFY5, K0NF70, K0N3I4, K0NC28, K0NI76, Q5NYB4, Q5NYB5, Q5P1U8, Q5P1V0, Q5NYB2, Q5NYB3, Q5P1V0, Q6ND92, Q6ND93, Q6ND90, Q6ND91, A0A0K1J4S4, A0A0K1J5D5, A0A0K1J4Z9, A0A…
	sucCD	succinyl-CoA ligase	Q2RV32, Q2RV33, Q3ADM2, Q3ADM3, Q2RLF6, Q2RLF8, Q97VX2, Q97VX1, Q51567, P53593, P9WGC7, P9WGC5, Q39XQ3, Q39XQ2, K0ND41, K0NQ58, K0NCT4, K0NLV9, Q5P7A7, Q5P7A8, Q6NDB7, Q6NDB8, A0A0K1J1Z0, A0A0K1J1A4
Wood-Ljungdahl	ackA	acetate kinase	Q2RQ02, Q3AC47, Q5P5P7, Q46BI1, Q2RJY3, B6JDS2
	acsCD/cdhABCDE	carbon monoxide dehydrogenase/acetyl-CoA synthase	Q3ACS4, Q3ACS3, Q3ACS0, K0N5L0, K0NHK3, K0NEA6, Q46G04, Q46G05, Q46G06, Q46G08, P27988, P27989
	cooFS/coxSML	carbon monoxide dehydrogenase	P59934, Q9F8A8, Q3AFX6, Q3AE45, Q3AB39, P31896, P31894, K0NSJ7, K0NPB0, A0A0K1Y2Q4, A0A0K1Y182, P19921, P19920, P19919
	fdhAB	formate dehydrogenase	P77908, P77907, Q46C84, Q46C83, Q5P4I8, Q5P4I9, Q3AE47, K0NJN2, K0NM42, Q2RXL6, F8BWF5, B6JGD1, F8BUM2, B6JGY9
	fhs	formate-tetrahydrofolate ligase	K0NKT5, Q3A9K2, P21164
	folD/fchA	methenyltetrahydrofolate cyclohydrolase	Q2RWY4, Q46A53, K0NHK9, K0N5L4, Q5P922, Q3AAY6, Q3AE84, Q3AAY5, Q2RIB4, B6JAU5
	metF	methylenetetrahydrofolate reductase	Q46A56, Q2RU65, K0N9S6, K0NL76, Q5P6B6, Q3ACR3, Q2RJ84, B6JJE7
	pta	phosphate acetyltransferase	Q46BI0, Q2RQ03, Q5P5P8, Q3AC46, B6JDS1
Denitrification	narGHI/napAB	nitrate reductase	I3R9M9, I3R9M8, Q5NYZ4, Q5NYZ5, Q5NYZ7, Q53176, Q53177, Q89EN5, Q89EN4, Q92Z36, Q92Z37, P39185, P42175, P42176, P42177, P9WJQ3, O06560, O06562, Q39YV2, Q39WW2, Q39YV1, Q39WW1, Q39YU9, Q39WW0, C0QE72, C0QE71, C0QE69
	nirS/nirK	nitrite reductase	D0RAY2, Q5P7W3, Q53239, Q89EJ6, Q92Z29, Q0JYW5
	norBC	nitric oxide reductase	I3R6L7, Q5P8Y4, Q5P8Y5, A4WR58, O06844, H7C7W3, Q89QB4, Q92Z16, Q92Z15, Q7WX97, Q0JYR9, Q39PX6
	nosZ	nitrous oxide reductase	I3R9L6, Q5NZ01, A4WXT8, Q89XJ6, Q59746, Q59105
Sulfate reduction	aprAB	adenylylsulfate reductase	Q59116, Q59115, Q72DT2, Q72DT3, K0ND09, K0NCP7, F6B3Q3, F6B3Q4
	dsrAB	dissimilatory sulfite reductase	Q59109, Q59110, P45574, P45575, K0ND70, K0NCW7, F6B661, F6B660
	sat	sulfate adenylyltransferase	O28606, Q72CI8, K0N4I8, F6B3Q5
Methanogenesis	ftr	formylmethanofuran-tetrahydromethanopterin formyltransferase	P55301, Q49610, D9PYC7, Q57766, Q49168
	fwdABCD/fmdBC	formylmethanofuran dehydrogenase	Q46CZ0, Q46CY7, Q48943, Q46CY8, D9PU54, D9PU56, Q59579, D9PU53, D9PXE7, P61937, Q58569, P61154, Q58571, Q8TV69, Q8TYN5, Q8TV71, Q8TV68, Q1MVQ4, E3GW10, E3GW12, E3GW11, E3GW09
	mch	methenyltetrahydromethanopterin cyclohydrolase	P94954, P51616, P94919, Q59030, E3GXM5
	mcrABG	methyl-coenzyme M reductase	P07962, P07955, P07964, Q49605, F1SVF3, Q8TXL0, P11558, P11560, P11562, P58815, D9PXZ6, P58816, Q58256, Q58252, Q58255, Q60391, Q60390, Q60387, Q49174, Q49171, Q49173
	mer	5,10-methylenetetrahydromethanopterin reductase	Q46FV4, Q8TXY4, Q50744, Q58929, E3GXP5
	mtd	methylenetetrahydromethanopterin dehydrogenase	Q46DH9, P55300, Q58441, P94951, E3GZ78
	mtrABCDEFGH	tetrahydromethanopterin S-methyltransferase	Q9Y8K4, Q9Y8K3, Q9Y8K2, Q9Y8K1, Q9Y8K0, Q9Y8K5, Q9Y8K6, O93716, O32867, O32866, O32865, O32864, Q49606, Q8TVA7, O32868, O32869, P80184, Q59584, P80185, P80183, P80186, Q50773, Q50774, P80187, Q58261, Q58260, Q58259, Q58258, Q58257, Q58262, Q58263, Q58264, E3GZ46, E3GZ47, E3GZ48, E3GZ49, E3GZ50, E3GZ45, E3GZ44, E3GZ43
