# Supplementary material for: More than 2500 years of oil exposure shape sediment microbiomes with the potential for syntrophic degradation of hydrocarbons linked to methanogenesis
Source: Microbiome. 2017 Sep 11;5:118. doi: 10.1186/s40168-017-0337-8 (PMC5594585; doi:10.1186/s40168-017-0337-8)
Supplement: Supplementary file 3 — MG-RAST metagenomes analyzed and compared to Keri Lake samples and their features. The metagenomes are grouped in stabilized and perturbed based on the time they are exposed to oil. (XLS 35 kb) [file 40168_2017_337_MOESM3_ESM.xls]

## Sheet: Sheet1
MG-RAST id	Metagenome name	Site	Environment	Feature	Material	Sequencing method	No. of reads	Group
mgm4470906.3	Tar-D	Pitch Lake, La Brea, Trinidad and Tobago	freshwater	asphalt lake	contaminated water	Roche 454	378465	stabilised
mgm4470910.3	P6_08	Athabasca oil sands tailings ponds, Canada	freshwater	mine tailing	waste water	Roche 454	862499
mgm4470907.3	P6_10	Athabasca oil sands tailings ponds, Canada	freshwater	mine tailing	waste water	Roche 455	327084
mgm4492624.3	SynPit	Athabasca oil sands tailings ponds, Canada	freshwater	mine tailing	waste water	Roche 454	543947
mgm4465489.3	GoM023	Gulf of Mexico	marine	ocean basin	sediment	Roche 454	122703	perturbed
mgm4465490.3	GoM278	Gulf of Mexico	marine	ocean basin	sediment	Roche 454	127356
mgm4465491.3	GoM315	Gulf of Mexico	marine	ocean basin	sediment	Roche 455	144700
mgm4600198.3	SAC1T0	Xaloztoc, Tlaxcala, Mexico	terrestrial	oil spill	soil	Illumina MiSeq	806947
mgm4600199.3	SAC1T1	Xaloztoc, Tlaxcala, Mexico	terrestrial	oil spill	soil	Illumina MiSeq	738035
mgm4600200.3	SAC1T2	Xaloztoc, Tlaxcala, Mexico	terrestrial	oil spill	soil	Illumina MiSeq	780405
mgm4470861.3	Cub_C	Cubatao, Brazil	terrestrial	oil spill	xylene contaminated soil	Roche 454	598041
