# Supplementary material for: More than 2500 years of oil exposure shape sediment microbiomes with the potential for syntrophic degradation of hydrocarbons linked to methanogenesis
Source: Microbiome. 2017 Sep 11;5:118. doi: 10.1186/s40168-017-0337-8 (PMC5594585; doi:10.1186/s40168-017-0337-8)
Supplement: Supplementary file 5 — Summary of samples obtained from the NE and HΕ sites to asphalt oil. (XLS 36 kb) [file 40168_2017_337_MOESM5_ESM.xls]

## Sheet: Sheet1
Sampling Date	Sample	Replicate	Depth (cm)	Nitrate concentration (mg/g dry sediment)	Sulfate concentration (mg/g dry sediment)	Extractable organic matter (mg/g sediment)	No of sequenced reads	No of reads after filtering	Average length (bp)
2013-10-15	NΕ 40-60	1	45	0.0825768	0.542373	1.1	2472312	2129232	312.14
2013-10-15	NΕ 40-60	2	40	0.0302795	1.13284	2.5	1519239	1191785	393.01
2013-10-15	NΕ 130-180	1	130	0.0383204	0.0211252	8.6	2852587	2517450	371.16
2013-10-15	NΕ 130-180	2	150	0.0307769	0.0304171	3.6	1052536	669678	383.23
2013-10-15	NΕ 210-250	1	235	0.104989	0.0997164	23.7	2790844	2208453	370.42
2013-10-15	NΕ 210-250	2	250	0.0825116	0.151958	14.2	1515059	1349317	379.29
2013-10-18	HΕ 40-60	1	62	0.335707	0.00615597	264	2571722	2232063	375.73
2013-10-18	HΕ 40-60	2	60	0.352825	0.00649053	515.7	1337873	1140087	385.77
2013-10-18	HΕ 130-180	1	142	0.0136706	0.00287458	181	3843410	3080866	401.47
2013-10-18	HΕ 130-180	2	181	0.355844	0	147.8	2020786	1742007	385.42
2013-10-18	HΕ 210-250	1	214	0.00807474	0.00134943	248.9	8860372	7613773	255.92
2013-10-18	HΕ 210-250	2	217	0.239034	0	45.2	1602468	1298635	390.09
